# Supplementary material for: Genomic tools for post-elimination measles molecular epidemiology using Canadian surveillance data from 2018–2020
Source: Front Microbiol. 2024 Nov 19;15:1475144. doi: 10.3389/fmicb.2024.1475144 (PMC11611582; doi:10.3389/fmicb.2024.1475144)
Supplement: Supplementary file 2 [file Data_Sheet_1.xlsx]

## Sheet: Table 1
Supplementary Table 1. Accession numbers for the measles sequences from measles cases detected in Canada between the years 2018 to 2020. WGS and raw read data under Bioproject PRJNA1017431.
Lab identifier	Sequence designation	Genotype	N-450 GenBank Accession	WGS GenBank Accession	SRA accession	Sequencing Technology used for WGS		Less than 10 coverage in the first few nucleotides
						Illumina Only	Sanger + Illumina
MMR18-0202	MVs/Alberta.CAN/4.18	D8		OQ096332	SRR26544962	X
MMR18-0362	MVs/Ontario.CAN/6.18	D8		OQ096283	SRR26544961	X
MMR18-0415	MVs/Ontario.CAN/7.18	D8		OQ096282	SRR26544949	X
MMR18-0609	MVs/Ontario.CAN/10.18	D8		OQ096298	SRR26544942	X
MMR18-0801	MVs/Ontario.CAN/14.18	B3	OR948586	N/A	N/A
MMR18-0909	MVs/Quebec.CAN/16.18	B3		OQ096277	SRR26544928	X
MMR18-0911	MVs/Quebec.CAN/16.18/2	B3		OQ096278	SRR26544917	X
MMR18-0924	MVs/Quebec.CAN/17.18	B3		OQ096276	SRR26544908	X
MMR18-0974	MVs/Ontario.CAN/18.18	D8		OQ096292	SRR26544907	X
MMR18-1002	MVs/Alberta.CAN/19.18	D8		OQ096337	N/A		X	X
MMR18-1107	MVs/Alberta.CAN/22.18	D8		OQ096335	SRR26544906	X
MMR18-1113	MVs/Alberta.CAN/22.18/2	D8		OQ096336	SRR26544905	X
MMR18-1116	MVs/Ontario.CAN/22.18	D8		OQ096288	SRR26544960	X
MMR18-1139	MVs/Alberta.CAN/23.18	D8		OQ096334	SRR26544959	X
MMR18-1175	MVs/Ontario.CAN/24.18	D8		OQ096286	N/A		X
MMR18-1205	MVs/British Columbia/25.18	B3		OQ096322	SRR26544957	X
MMR18-1224	MVs/British Columbia/25.18/2	D8		OQ096304	N/A			X
MMR18-1243	MVs/Alberta.CAN/27.18	D8		OQ096333	SRR26544956	X
MMR18-1312	MVs/British Columbia.CAN/31.18	D8	OR948587	N/A	N/A
MMR18-1350	MVs/British Columbia.CAN/34.18	D8		OQ096318	SRR26544955	X
MMR18-1400	MVs/British Columbia.CAN/36.18	D8	OR948588	N/A	N/A
MMR18-1413	MVs/British Columbia.CAN/37.18	D8		OQ096317	SRR26544958	X
MMR18-1435	MVs/Manitoba.CAN/38.18	D8		OQ096302	SRR26544954	X
MMR18-1539	MVs/Manitoba.CAN/41.18	D8	OR948589	N/A	N/A
MMR18-1581	MVs/British Columbia.CAN/44.18	B3		OQ096330	SRR26544953	X
MMR18-1608	MVs/British Columbia.CAN/46.18	B3		OQ096315	SRR26544952	X
MMR18-1673	MVs/Ontario.CAN/51.18	D8		OQ096284	N/A		X	X
MMR19-0046	MVs/British Columbia.CAN/1.19	B3	MT386944	N/A	N/A
MMR19-0179	MVs/British Columbia.CAN/3.19/	D8	MT386940	OQ096319	SRR26544951	X
MMR19-0075	MVs/Quebec.CAN/4.19/	D8	MT386965	OQ096267	SRR26544948	X
MMR19-0079	MVs/Quebec.CAN/4.19/2	D8	MT387002	OQ096268	SRR26544947	X
MMR19-0132	MVs/British Columbia.CAN/4.19	B3	MT386953	OQ096316	SRR26064243	X
MMR19-0134	MVs/British Columbia.CAN/5.19	D8	MT386982	OQ096313	N/A		X	X
MMR19-0180	MVs/British Columbia.CAN/5.19/2	D8	MT387010	OQ096314	SRR26544950	X
MMR19-0167	MVs/Quebec.CAN/6.19/	B3	MT386955	OQ096266	SRR26544946	X
MMR19-0181	MVs/British Columbia.CAN/6.19/	D8	MT386974	OQ096312	N/A			X
MMR19-0185	MVs/British Columbia.CAN/6.19/2	D8	MT386986	N/A	N/A
MMR19-0219	MVs/Northwest Territories.CAN/6.19	B3	MT386989	OQ096299	SRR26544945	X
MMR19-0197	MVs/British Columbia.CAN/7.19/2	D8	MT386942	OQ096311	SRR26544944	X
MMR19-0208	MVs/British Columbia.CAN/7.19	B3	MT386985	OR750917	N/A		X
MMR19-0209	MVs/British Columbia.CAN/7.19/3	B3	MT386999	OQ096310	N/A		X	X
MMR19-0211	MVs/British Columbia.CAN/7.19/4	D8	MT386970	OQ096309	SRR26544943	X
MMR19-0269	MVs/British Columbia.CAN/7.19/5	D8	MT386987	OQ096307	SRR26544941	X
MMR19-0315	MVs/Ontario.CAN/7.19	D8	MT386954	OQ096281	N/A		X
MMR19-0266	MVs/British Columbia.CAN/8.19	D8	MT387008	N/A	N/A
MMR19-0271	MVs/Ontario.CAN/8.19	B3	MT386996	OQ096280	SRR26544940	X
MMR19-0292	MVs/Northwest Territories.CAN/8.19	B3	MT386994	N/A	N/A
MMR19-0287	MVs/British Columbia.CAN/9.19	D8	MT386983	OQ096305	SRR26544939	X
MMR19-0290	MVs/British Columbia.CAN/9.19/2	D8	MT386991	OQ096306	SRR26544938	X
MMR19-0311	MVs/British Columbia.CAN/10.19	D8	MT386975	OQ096329	SRR26544937	X
MMR19-0348	MVs/British Columbia.CAN/11.19	D8	MT386946	OQ096328	SRR26544936	X
MMR19-0375	MVs/Ontario.CAN/11.19	B3	MT386995	OQ096297	SRR26544935	X
MMR19-0363	MVs/Quebec.CAN/12.19	D8	MT386967	OQ096279	N/A		X	X
MMR19-0364	MVs/Alberta.CAN/12.19	B3	MT386941	OQ096339	SRR26544934	X
MMR19-0368	MVs/British Columbia.CAN/12.19	B3	MT386969	OQ096325	SRR26544933	X
MMR19-0369	MVs/British Columbia.CAN/12.19/2	D8	MT386984	OQ096327	SRR26544932	X
MMR19-0374	MVs/Ontario.CAN/12.19	D8	MT386988	OQ096296	SRR26544931	X
MMR19-0394	MVs/British Columbia.CAN/12.19/3	D8	MT387000	OQ096326	SRR26544930	X
MMR19-0409	MVs/British Columbia.CAN/12.19/4	D8	MT386949	N/A	N/A
MMR19-0390	MVs/British Columbia.CAN/13.19	D8	MT386980	OQ096324	SRR26544929	X
MMR19-0410	MVs/Ontario.CAN/13.19	D8	MT386958	OQ096295	N/A		X
MMR19-0438	MVs/British Columbia.CAN/14.19	D8	MT386978	OQ096323	SRR26544927	X
MMR19-0439	MVs/British Columbia.CAN/14.19/2	B3	MT386939	N/A	N/A
MMR19-0467	MVs/Ontario.CAN/14.19	D8	MT386948	OQ096294	N/A			X
MMR19-0504	MVs/New Brunswick.CAN/15.19	D8	MT386956	OQ096301	N/A		X
MMR19-0512	MVs/British Columbia.CAN/16.19	D8	MT387005	N/A	N/A
MMR19-0536	MVs/Ontario.CAN/17.19	B3	MT386990	OQ096293	SRR26544926	X
MMR19-0549	MVs/Quebec.CAN/17.19	B3	MT386972	OQ096275	SRR26544925	X
MMR19-0553	MVs/Ontario.CAN/18.19/2	B3	MT386962	OQ096264	N/A		X
MMR19-0556	MVs/Ontario.CAN/18.19	D8	MT386997	OQ096291	SRR26544924	X
MMR19-0560	MVs/New Brunswick.CAN/18.19	D8	MT386945	OQ096300	SRR26544923	X
MMR19-0592	MVs/Alberta.CAN/18.19	D8	MT386964	N/A	N/A
MMR19-0614	MVs/Ontario.CAN/19.19	D8	MT387006	OQ096290	SRR26544922	X
MMR19-0607	MVs/New Brunswick.CAN/20.19	D8	MT386966	N/A	N/A
MMR19-0609	MVs/New Brunswick.CAN/20.19/3	D8	MT386943	N/A	N/A
MMR19-0610	MVs/New Brunswick.CAN/20.19/4	D8	MT386938	N/A	N/A
MMR19-0611	MVs/New Brunswick.CAN/20.19/5	D8	MT386959	OQ096308	N/A		X	X
MMR19-0612	MVs/New Brunswick.CAN/20.19/6	D8	MT386981	N/A	N/A
MMR19-0613	MVs/New Brunswick.CAN/20.19/7	D8	MT386957	N/A	N/A
MMR19-0620	MVs/New Brunswick.CAN/20.19/2	D8	MT386992	OQ096303	N/A		X	X
MMR19-0638	MVs/Alberta.CAN/21.19	D8	MT386952	N/A	N/A
MMR19-0655	MVs/Ontario.CAN/21.19	D8	MT386950	OQ096289	SRR26544921	X
MMR19-0656	MVs/Quebec.CAN/21.19	D8	MT386961	N/A	N/A
MMR19-0663	MVs/Saskatchewan.CAN/22.19	D8	MT386976	OQ096265	SRR26544920	X
MMR19-0677	MVs/Ontario.CAN/23.19	D8	MT386968	OQ096287	SRR26544919	X
MMR19-0686	MVs/Quebec.CAN/23.19	D8	MT386973	OQ096338	N/A		X
MMR19-0702	MVs/Quebec.CAN/24.19	D8	MT386977	N/A	N/A
MMR19-0709	MVs/Manitoba.CAN/24.19	B3	MT386971	N/A	N/A
MMR19-0703	MVs/Quebec.CAN/25.19	D8	MT386960	OQ096274	SRR26544918	X
MMR19-0704	MVs/Quebec.CAN/25.19/2	D8	MT387004	N/A	N/A
MMR19-0713	MVs/Quebec.CAN/25.19/3	D8	MT386963	N/A	N/A
MMR19-0720	MVs/British Columbia.CAN/26.19	B3	MT386998	OQ096321	SRR26544916	X
MMR19-0767	MVs/British Columbia.CAN/29.19	B3	MT387009	OQ096320	SRR26544915	X
MMR19-0816	MVs/Quebec.CAN/30.19	D8	MT386951	OQ096273	SRR26544913	X
MMR19-0818	MVs/Quebec.CAN/31.19	D8	MT387007	OQ096270	N/A		X	X
MMR19-0832	MVs/Quebec.CAN/31.19/2	D8	MT386979	OQ096272	SRR26544912	X
MMR19-0834	MVs/Quebec.CAN/31.19/3	D8	MT386947	OQ096271	SRR26544911	X
MMR19-0846	MVs/Quebec.CAN/33.19	D8	MT387003	OQ096269	SRR26544914	X
MMR19-0989	MVs/Quebec.CAN/38.19	B3	MT386993	N/A	N/A
MMR19-1109	MVs/Ontario.CAN/44.19	B3	MT387001	OQ096285	SRR26544910	X
MMR20-0121	MVs/Alberta.CAN/4.20	D8	N/A	OQ096331	SRR26544909	X

## Sheet: Table 2
Supplementary Table 2. Evolutionary clock rates (substitutions / site . year) and times to most recent common ancestor (tMRCA) for different genotypes, data sets and loci, as inferred by BEAST analysis.
Genotype	Loci	No.	Tree Prior Model	Clock rate	95% Highest Posterior Density	tMRCA	95% Highest Posterior Density
B3	MF-NCR	21	Coalescent Constant Population	3.92 x 10-4	1.04 x 10-4 to 6.14 x 10-3	2001.68	1988.5444 to 2016.9115
D8	MF-NCR	56	Coalescent Constant Population	4.02 x 10-3	2.37 x 10-3 to 5.81 x 10-3	1965.48	1936.2219 to 1989.4826
D8 (+ GenBank)	MF-NCR	81	Coalescent Constant Population	3.67 x 10-3	2.31 x 10-3 to 5.13 x 10-3	2011.82	2008.7573 to 2014.5517
B3 and D8	MF-NCR	81	Coalescent Constant Population	4.00 x 10-3	1.53 x 10-3 to 7.95 x 10-3	1995.31	1985.5660 to 2004.0618
B3	WGS-t	21	Coalescent Constant Population	4.34 x 10-4	8.67 x 10-5 to 7.70 x 10-4	1985.01	1959.5131 to 2010.6212
D8	WGS-t	56	Coalescent Constant Population	6.61 x 10-4	4.83 x 10-4 to 8.46 x 10-4	1998.01	1991.9566 to 2003.6085
D8 (+ GenBank)	WGS-t	81	Coalescent Constant Population	6.19 x 10-4	4.75 x 10-4 to 7.69 x10-4	1996.71	1991.0546 to 2002.0267
B3 and D8	WGS-t	77	Coalescent Constant Population	5.86 x 10-4	4.29 x 10-4 to 7.47 x 10-4	1957.36	1939.3407 to 1973.5100
B3	WGS-t without MF-NCR	21	Coalescent Constant Population	4.97 x 10-4	1.68 x 10-4 to 8.18 x 10-4	1999.74	1984.3548 to 2011.4206
D8	WGS-t without MF-NCR	56	Coalescent Constant Population	5.79 x 10-4	4.16 x 10-4 to 7.52 x 10-4	2002.79	1997.6884 to 2007.2637
D8 (+ GenBank)	WGS-t without MF-NCR	81	Coalescent Exponential Population	5.12 x 10-4	3.86 x 10-4 to 6.42 x 10-4	2000.65	1995.6462 to 2005.2291

## Sheet: Table 3
Supplementary Table 3. MeV reference strains from GenBank used for sequence and phylogenetic analysis.
Genotype	D8-GirSomnath?	Reference strain	GenBank accession number
A	N	Measles virus strain Edmonston	AF266288
B3	N	MVs/Dublin.IRL/8.16	KY013331
B3	N	MVs/MarikinaCity.PHL/10.18	MN602382
B3	N	MVs/Gombak.MYS/40.15	KU714612
B3	N	MVs/Padova.ITA/24.17/1*	MK513622
D8	N	MVs/DagonSeikkan.MMR/5.18	MN602384
D8	N	Mvi/HuluLangat.MYS/26.11	JX486001
D8	N	MVs/SamutSakhon.THA/49.16	MK079566
D8	Y	MVs/GirSomnath.IND/42.16	KY120864
D8	Y	Mvi/GirSomnath.IND/00.17*	MH356236
D8	Y	MVi/Jiangxi.CHN/13.19/1	MT350232
D8	Y	MVs/California.USA/22.19/4	MT789849
D8	Y	MVs/California.USA/27.19	MT789848
D8	Y	MVs/California.USA/16.19/5	MT789847
D8	Y	MVs/California.USA/23.19	MT789844
D8	Y	MVs/California.USA/31.19	MT789843
D8	Y	MVs/California.USA/30.19	MT789842
D8	Y	MVs/California.USA/28.19/2	MT789840
D8	Y	MVs/California.USA/28.19	MT789839
D8	Y	MVs/California.USA/26.19/2	MT789838
D8	Y	MVs/California.USA/26.19	MT789837
D8	Y	MVs/California.USA/25.19/2	MT789836
D8	Y	MVs/California.USA/25.19	MT789835
D8	Y	MVs/California.USA/22.19/2	MT789833
D8	Y	MVs/California.USA/18.19/6	MT789832
D8	Y	MVs/California.USA/18.19/5	MT789830
D8	Y	MVs/California.USA/18.19/3	MT789829
D8	Y	MVs/California.USA/18.19	MT789827
D8	Y	MVs/California.USA/16.19/6	MT789826
D8	Y	MVs/California.USA/16.19/2	MT789825
D8	Y	MVs/California.USA/16.19	MT789824
D8	Y	MVs/California.USA/16.19/10	MT789823
D8	Y	MVs/California.USA/13.19/2	MT789821
D8	Y	MVs/Zhoushan.CHN/09.19	MT738550
D8	Y	MVs/California.USA/19.19	MT789831
*used in Geneious for reference mapping
